# Supplementary material for: Identification of Prognostic Biomarkers of Ovarian High-Grade Serous Carcinoma: A Preliminary Study Using Spatial Transcriptome Analysis and Multispectral Imaging
Source: Cells. 2025 May 8;14(10):681. doi: 10.3390/cells14100681 (PMC12110039; doi:10.3390/cells14100681)
Supplement: Supplementary file 1 [file cells-14-00681-s001.zip]

Archive with 2 entries (2 files):
- HGSC_Geomx_SFigure.pdf
- HGSC_Geomx_STable.pdf
